# Supplementary material for: Mapping transcription factor occupancy using minimal numbers of cells in vitro and in vivo
Source: Genome Res. 2018 Apr;28(4):592–605. doi: 10.1101/gr.227124.117 (PMC5880248; doi:10.1101/gr.227124.117)
Supplement: Supplemental Material [file supp_gr.227124.117_Supplemental_Material_S1.tar.gz]

Archive with 6 entries (6 files):
- ./._analysis.Rmd
- analysis.Rmd
- ./._analysis.html
- analysis.html
- ./._analysis.md
- analysis.md
